# Supplementary material for: Efficacy and safety of three-dimensional magnetically assisted capsule endoscopy for upper gastrointestinal and small bowel examination
Source: PLoS One. 2024 May 7;19(5):e0295774. doi: 10.1371/journal.pone.0295774 (PMC11075891; doi:10.1371/journal.pone.0295774)
Supplement: S1 Dataset — (ZIP) [file pone.0295774.s006.zip]

Archive with 2 entries (2 files):
- Lesion - 3D MACE and Upper endoscopy.pdf
- Upper GI structure - 3D MACE.pdf
